# Supplementary material for: Organ‐Specific Phytochemical Composition and Bioactivity Profiling of Chaerophyllum aksekiense: A Multiassay Antioxidant, Enzyme Inhibition, and Correlation‐Based Evaluation
Source: ChemistryOpen. 2026 Apr 28;15(5):e70220. doi: 10.1002/open.70220 (PMC13125860; doi:10.1002/open.70220)
Supplement: Supplementary file 1 — Supplementary Material [file OPEN-15-e70220-s001.zip]

Archive with 2 entries (2 files):
- Supplementary File_1.pdf
- Supplementary File_2.pdf
